# Supplementary material for: Causal Links Between Corneal Biomechanics and Myopia: Evidence from Bidirectional Mendelian Randomization in the UK Biobank
Source: Bioengineering (Basel). 2025 Apr 13;12(4):412. doi: 10.3390/bioengineering12040412 (PMC12024697; doi:10.3390/bioengineering12040412)
Supplement: Supplementary file 1 [file bioengineering-12-00412-s001.zip]

Archive with 1 entries (1 files):
- bioengineering-3540343-supplementary.pdf
